# Supplementary material for: Count every newborn: EN-BIRTH study improving facility-based coverage and quality measurement in routine information systems
Source: BMC Pregnancy Childbirth. 2021 Mar 26;21(Suppl 1):227. doi: 10.1186/s12884-020-03427-4 (PMC7995686; doi:10.1186/s12884-020-03427-4)
Supplement: Supplementary file 1 — Additional file 1. Key findings of EN-BIRTH study. [file 12884_2020_3427_MOESM1_ESM.xlsx]

## Sheet: Sheet1
Supplement: Every Newborn BIRTH multi-country validation study: informing measurement of coverage and quality of maternal and newborn care
Editorial: Count every newborn: EN-BIRTH study improving facility-based coverage and quality measurement in routine information systems
		What is known and what is new about this study?	Survey- what did we find and what does it mean?	Register- what did we find and what does it mean?	Gap analysis for Quality of Care?
1	Ruysen, Rahman et al (Electronic data collection for multi-country, hospital-based clinical observation of maternal and newborn care)	What was known before? • Implementation and use of electronic data (E-data) capture are increasing worldwide. Few published papers have examined the process and learning from large, multi-site observational data collection, especially for facility-based intrapartum care. Design choices may vary according to the purposes, data type, local context, capacity and number of data collectors. What was d…	What did we learn from each step? • Step 1) Selection of EN-BIRTH study data collection approach and software E-data capture platforms vary in complexity, adaptability and cost. A systematic selection process is helpful based on purpose, and nonnegotiable characteristics in order to achieve the study objectives. ENBIRTH needed to collect time-stamped clinical observation data for > 23,000 women a…	What did we learn from each step (cont.)? • Step 3) Recruitment and training of data collectors Standardised training materials were essential with skills-based sessions focused on the study objectives, research procedures, and competency-based use of the software are key. • Step 4) Data collection, quality assurance, and improvement A collaborative, multi-directional learning network of South-So…	What next? • Our custom-built E-data tool had advantages including the user-friendly interface, time-stamping, increased data security, real-time monitoring, and inbuilt data quality measures. However, careful assessment of the context and people-time costs are needed and custom-built software should only be considered if existing E-data platforms are not able to meet the objectives of a given re…
2	Shamba, Day et al (Barriers and enablers to routine register data collection for newborns and mothers)	• Routine facility register data recorded in Health Management Information Systems (HMIS) in low- and middle-income countries (LMICs) provide an opportunity to close data gaps for tracking coverage of care at birth. Although around four-fifths of the world’s births are now in facilities, labour ward register data are currently under-used and under-studied. Specifically, few studies have examined …	What did we find and what does it mean? • DESIGN of national labour ward registers varied between the study countries, capturing between 35 and 58 data elements, duplicative with other recoding in other documents. Coverage indicators of interest (uterotonics, early initiation of breastfeeding and neonatal bag-mask-ventilation) are recorded in registers in Bangladesh and Tanzania but not in Nepal.…	N/A	What next and research gaps? • Routine labour ward register data can be used now to contribute vital data around the time of birth. Implementation research is required on interventions to standardise labour ward register designs, and the processes for filling them with regular data quality review. Such research could test an improvement package to include a two-way data flow system up from labour…
3	Ameen et al (Survey of women’s report for 33 maternal & newborn indicators)	• Population-based household surveys are the primary source of maternal and newborn health data for many low- and middle-income countries (LMICs). While surveys are important data sources, especially where coverage of robust routine health data systems remains low, they are also infrequent, expensive and have been shown to have limited validity for some aspects of perinatal care. • EN-BIRTH is th…	What does this say about nine indicators already in MICS and/or DHS core or additional modules? • 4 out of 9 indicators were accurately estimated by survey report at the pooled population level: baby dried or wiped immediately after birth (observed coverage: 90.5%, survey: 96.8%), birthweight measured (observed: 98.6%, survey: 93.8%), sex (observed female: 48.8%, survey-reported female: 49.1%) an…	Which questions are not appropriate for surveys? • Validity of indicators not already in DHS/MICS was affected by high “don’t know” responses (> 20%), varying widely by hospital e.g. birth attendant listened to fetal heart sounds during labour, oxytocin given, antenatal corticosteroids given before birth, baby received injectable antibiotics, any diagnostic/blood test done. • Clinical care indica…	What next and research gaps? • Consistent with other studies, we found lower validity for clinical interventions and time-bound questions. Further research is needed on time-bound indicators to explore how the accuracy of crucial indicators such as early initiation of breastfeeding can be improved, e.g. if the time component were to be dropped. • Women whose newborns were admitted to a neonatal o…
4	Ruysen, Shabani et al (Uterotonics for Prevention of Postpartum Hemorrhage)	• Administration of prophylactic uterotonics immediately after birth is an evidence-based intervention with the potential to reduce postpartum haemorrhage (PPH) related deaths by half, yet there are no reliable data tracking current coverage at national or global level for most low and middle-income countries (LMICs). • EN-BIRTH is the first and largest bservational study (n = 23,015 women) with …	• Our findings show women’s reports about care received around the time of birth underestimate uterotonics coverage; this aligns with results from previous studies. • There was low accuracy in survey data for details of uterotonic administration (type of drug and timing of administration). We do not recommend the addition of a uterotonic indicator to household survey platforms. • “Don’t know” res…	• Register design was critical: one did not capture uterotonics at all. • When uterotonics were recorded in specific columns, coverage was accurately measured in two hospitals but underestimated in two hospitals, suggesting that good register design is necessary, but not sufficient to achieve high quality data.	Gap Analysis for Quality of Care and Measurement • Uterotonic coverage was high (> 99%) in these five hospitals. • Actionable gaps were identified for timing—only 15.9% of women received uterotonics within the recommended 1 min, and 69.8% of women within 3 min. • The correct dose of oxytocin was received by 63.3% of women. What next and research gaps? • Uterotonic coverage was high, so we need to…
5	Tahsina et al (Immediate newborn care and breastfeeding)	• Breastfeeding has strong evidence of high impact on child mortality and morbidity, is a core indicator for child health and nutrition, and is already measured in nationally representative household surveys. • Challenges exist for measurement of breastfeeding and other immediate newborn care (INC) practices such as skin-to-skin, drying and cord care in many high mortality settings where most dat…	Measurement of early initiation of breastfeeding- what did we find? • Observer-assessed coverage of EIBF was low (10.9%) in these hospitals, particularly after caesarean birth (3.6%). Exit survey-reported coverage of EIBF (‘put to breast’) was 53.2%. Register-recorded coverage overestimated observer-assessed coverage of EIBF in four sites (88.6%). One site (Pokhara, Nepal) had no column regarding…	Association with other INC practices: what did we find? • Within observer-assessed data, EIBF had high percentage agreement with skin-to-skin within an h of birth in four facilities (70.3–93.9%), and with delayed cord clamping in three facilities (64.6–73.5%). Coverage of immediate drying was very high (~99%), and early breastfeeding was very low (10.9%), and agreement between these indicators wa…	What next and research gaps? • We recommend renewed focus on improving nationally representative, reliable measurement of EIBF. Survey questions to assess steps (put to breast/attachment/sucking) in the breastfeeding process should be considered, and questionnaires could be adapted with less focus on a rigid time interval to see if this increases accuracy. • Other INC practices are important but …
6	Zaman et al (Chlorhexidine for facility-based umbilical cord care)	• Application of 7.1% chlorhexidine digluconate for umbilical cord care (CHX) is recommended by the World Health Organization for home births in high newborn mortality settings, and is being scaled up in many countries, including for hospital births. • There are limited data tracking coverage at national or global levels. Although the Demographic and Health Surveys’ (DHS) additional modules have …	• We used the same survey questions as the DHS optional newborn module. • We found high observed coverage (96.6%) but also high (71.5%) “don’t know” replies from women reporting on application of CHX to their newborn’s umbilical cord. • Survey-reported coverage (11.3%) vastly underestimated observed coverage (96.6%) in hospitals and was extremely inaccurate.	• Registers designed with a specific column more accurately recorded the high coverage of CHX application than those with non-specific columns. • The same register design performed differently in two separate facilities, and CHX coverage was slightly overestimated (9.0%) in one. • Qualitative data highlighted opportunities to improve register design, completion and use, especially training and su…	Gap analysis for quality of care and measurement • Almost all newborns observed received CHX, hence the coverage gap was small, except after caesarean birth in one facility. • Quality of care in terms of timing revealed that most newborns (92.2%) received CHX within 1 h of birth. • Further research is needed to assess the optimal sequencing of immediate newborn care interventions to avoid separat…
7	KC, Peven et al (Neonatal resuscitation)	• Neonatal resuscitation programmes are being scaled up globally, yet coverage of resuscitative interventions is not routinely tracked. Resuscitation coverage and quality measures have not yet been validated in either population-based surveys or routine facility registers. • Challenges exist for measurement of resuscitation coverage indicators: ° Numerator: Which action during clinical resuscitat…	• Numerator options: Survey-reported coverage of BMV (0.3–1.9%) markedly under-estimated observed coverage (0.7–7.1%). BMV had low sensitivity (< 21%) and high specificity (> 98%). Newborn stimulation was reported by < 3% of women, very much lower than observed coverage (5.2–21.0%). • Denominator options: Crying at birth had low “don’t know” responses (< 3%) in exit survey. Compared to observed c…	• Numerator options: Stimulation and BMV were recorded by 4 of 5 labour ward registers, yet accuracy varied between hospitals even with the same register design. BMV sensitivity ranged from 12.4–48.4% and specificity was high (> 93%). For stimulation, sensitivity was low at 7.5–40.8% and specificity was more variable (range 66.8–99.5). • Denominators: Livebirths and fresh stillbirths were recorde…	Gap analysis for quality of care and measurement • Most newborns (71.4–94.7%) who did not respond to stimulation did receive BMV, but only 1% within the recommended 1 min after birth. What next and research gaps? • Population-based surveys are not likely to be useful for measuring neonatal resuscitation coverage, given low validity of exit-survey report. Additionally, household surveys would be u…
8	Salim, Shabani et al (Kangaroo mother care)	• Scaling up kangaroo mother care (KMC) has been slow despite the strong evidence base that KMC improves survival for stable babies ≤2000 g weight. Improving data to track coverage is vital to end preventable preterm deaths, the leading cause of under-five mortality. • EN-BIRTH was a large multi-country observational study to assess validity of KMC coverage measurement (n = 840 mother-baby pairs)…	• Women’s exit survey report after admission to KMC ward/corner had high sensitivity, the first validity testing for measurement.	• We found that KMC coverage had high sensitivity in specific KMC registers. Despite the time load for multiple register filling, health workers were motivated if they saw data being used. • KMC coverage measured from KMC specific registers was more accurate than from general registers. • Routine measurement of KMC provided in other wards and for babies re-admitted to KMC wards was not assessed i…	Gap analysis for quality of care and measurement • Observation showed coverage of KMC was not a good proxy for receiving high-quality KMC. • Gaps in quality of care were identified even for initial observation of all KMC position components and baby wearing a hat. • Detailed analyses were conducted in the two Tanzanian hospitals and found large gaps in optimal KMC daily duration/dose and feeding.…
9	Rahman, Tasnim et al (Antibiotic use for inpatient newborn care with suspected infection)	• Neonatal infections, including sepsis, pneumonia and meningitis account for over half a million neonatal deaths annually, yet most of these deaths are avoidable with appropriate antibiotic and supportive care management. Currently, there are no data from surveys or routine health information systems to track coverage of antibiotic treatment for newborn infections. Such data are increasingly imp…	• Denominator: Maternal report of admission of a newborn to the inpatient ward had high sensitivity, but diagnoses of infection or specific infection syndromes were poorly reported, with high rates of “Don’t know” replies. • Numerator: Women’s report consistently underestimated the coverage of injectable antibiotics for treating newborns compared to the coverage defined by inpatient case note rec…	Gap analysis for quality of care and measurement • Inpatient case note records could be used to measure antibiotic coverage, but limited note keeping detail may impede abstracting specifics of antibiotic use (dose, duration, etc.). • Antibiotic stewardship is an issue in several of the EN-BIRTH study participating hospitals. Shockingly few inpatients (10.6%) had a blood culture done, and even few…	What next and research gaps? • Exit interview surveys of women’s report are not accurate for measuring coverage of antibiotics for neonatal infections, for denominator and especially for numerator regarding specific antibiotic names. This is consistent with previous research regarding antibiotics for childhood pneumonia, where survey report was inaccurate regarding both numerator and denominator.…
10	Peven et al (Stillbirths including intrapartum timing)	• An estimated >2 million babies are stillborn each year by WHO’s international comparison definition of > 28 weeks’ gestation. 70% of births are in countries still reliant on population-based survey data to monitor health outcomes. Improving data in routine systems is vital to decreasing preventable deaths. • EN-BIRTH study used clinical observer-assessed data as the gold standard, and was the l…	Routine registers - what did we find and what does it mean? • Data completeness for birth outcomes in labour ward registers was high in all five hospitals—over 90%. • These routine registers under-estimated the observer-assessed stillbirth rate by 1.1 to 7.4 per 1000 total births. Recorded birth outcomes had high percent agreement (> 98%) and specificity (> 99%) with variable sensitivity (77.7–86…	Classification of stillbirths - what did we find? • We found proportionately more neonatal deaths on labour ward were misclassified as stillbirths than stillbirths misclassified as neonatal deaths. However, the absolute numbers of misclassified birth outcomes were similar in each direction (21 of 36 labour ward neonatal deaths misclassified as stillbirths and 17 of 430 stillbirths misclassified a…	What next and research gaps? • Routine facility registers now reach almost 80% of the world’s births, we found most (70–90%) observed facility-stillbirths were accurately captured, however they are under-used for national and global accountability. • Reducing stillbirth/neonatal death misclassification requires devices and systems to easily measure and record heart rate as well as training in tim…
11	Kong et al (Birthweight)	• An estimated 20.5 million low birthweight (LBW) babies are born each year, and tracking progress in the highest burden countries still relies on population-based surveys, which are known to have missing data and substantial heaping (preference for recording weights ending in 00). Improving birthweight data in both routine systems and surveys is essential. • EN-BIRTH is the largest multi-country…	• Survey-reported birthweight coverage underestimated observed coverage by nearly 5% and LBW prevalence by 1%. • Survey-reported birthweight heaping was 1.5 times higher than the observed heaping. • Women with stillborn babies reported a much lower coverage of weighing than observed.	• Routine hospital registers were highly complete (> 96%) and legible (> 99%). • Register-recorded birthweight coverage underestimated observed by 2.2%. • LBW prevalence underestimated observed by only 0.7%. • Register-reported birthweight heaping at 2500 g further increased observed heaping by 1.4% for digital scales and 1.1% for analogue.	Gap analysis for quality of care • Nearly all (95.9%) babies were weighed within 1 h, however, only 14.7% were weighed on digital scales. Stillbirths were weighed much less often, despite birthweight data being fundamental to classifying and intervening to prevent stillbirth. • Substantial heaping of observed birthweights included at 2500 g, so the LBW rate will likely be inaccurate. • Birthweigh…
12	Gladstone et al (Birthweight measurement processes and perceived value)	• Birthweight data are essential for tracking progress towards the World Health Organization’s global nutrition targets regarding low birthweight by 2025, and as a predictor of neonatal deaths and longterm health outcomes. However, birthweight data from routine facility data systems are lacking in most of sub-Saharan Africa and South Asia, despite most births now being in facilities. • Our study …	Observation of weighing scales • High quality birthweight information requires functioning, calibrated, accurate weighing scales. The labour and delivery ward used an analogue weighing scale observed to be not calibrated to zero. Of newborn weighing scales in four other hospital wards: two were digital, two were analogue and only half were functioning.	In-depth semi-structured interviews: what did we find and what does it mean? • Collection: Barriers to high quality birthweight measurement included lack of precise equipment, no standardised technical weighing protocols and health worker shortage. • Perceived value: Women and healthcare workers highly value birthweight measurement and perceive its use to inform appropriate treatment as needed, i…	What next and research gaps? • Using facility birthweight data is increasingly important for tracking national and global LBW rates. Opportunities exist to close the data quality gap for facility births, notably through improvements in equipment, training and human resources. Implementation research is needed to understand how digital scales and improved weighing protocols and practices can stren…
13	Reed et al (Counting on birth registration)	• Nearly half of children in sub-Saharan Africa lack birth registration and thus have no legal “identity”. Linking rising facility births to birth registration could close the gap. • We explored the birth registration process in two of the EN-BIRTH study hospitals in Tanzania using mixed-methods. We interviewed >8000 women after hospital birth and studied stakeholders’ perceptions through 21 in-d…	What did we find and what does it mean? • Exit survey findings: At Muhimbili Hospital, using the standard birth registration process, 96.3% of women reported they had received a birth notification form, but nearly half confused it for a birth certificate. At Temeke Hospital, using the pilot initiative, 33.0% of women reported having received documentation to provide proof of the birth of their ba…	What did we find and what does it mean? • Qualitative research: In-depth interview analysis showed birth registration is perceived as important, yet the process is complicated, confusing, under-resourced, and a burden on families. Women at both hospitals reported concerns regarding cost and time barriers to travel to the registration office or hospital to obtain a birth certificate. Hospital staf…	What next in programmes and research? The birth registration process in Tanzania requires further simplification. Investment is needed to reduce context-specific barriers for health workers and families, including burden of time and cost. Innovation and implementation research should target solutions to close the gap between facility-births and birth registration, addressing these many missed opp…
14	Gurung et al (Respectful maternal and newborn care)	• Whilst ~ 80% of births globally are now in health facilities; previous studies have estimated that 19–98% women worldwide experience disrespect and abuse during facility birth. • The experience of care for women, newborns and their families around the time of birth is increasingly recognised as a global priority and an essential dimension of quality of care, but accurate measurement, and especi…	Measurement- what did we find and what does it mean? • Standards of care showed a wide range: we found very low exit-survey reported coverage of specific questions regarding standards of care, such as 0.3% of women having a companion of choice and 0.5% having skin-to-skin contact with their baby. This contrasted with consistently high (100%) women’s exit-survey report regarding treatment with dig…	N/A	What next in measurement? • Exit interview surveys underestimate a negative experience of care, even with an independent interviewer. Further improvements in measurement of more tangible events (privacy, companionship, separation) in large-scale household surveys linked to other data sources (such as service readiness surveys) are needed. • Specific indicator measurement testing including validit…
